# Supplementary material for: A 3D In Vitro Model for Burn Wounds: Monitoring of Regeneration on the Epidermal Level
Source: Biomedicines. 2021 Sep 3;9(9):1153. doi: 10.3390/biomedicines9091153 (PMC8466997; doi:10.3390/biomedicines9091153)
Supplement: Supplementary file 1 [file biomedicines-09-01153-s001.zip]

Archive with 1 entries (1 files):
- biomedicines-1329103-supplementary.pdf
